# Supplementary material for: Lipid Coating Modulates Effects of Nanoceria on Oxidative Metabolism in Human Embryonic Lung Fibroblasts: A Case of Cardiolipin
Source: Biomolecules. 2025 Jan 2;15(1):53. doi: 10.3390/biom15010053 (PMC11764243; doi:10.3390/biom15010053)
Supplement: Supplementary file 1 [file biomolecules-15-00053-s001.zip]

Archive with 1 entries (1 files):
- biomolecules-3248329-supplementary.pdf
